# Supplementary material for: Tens of images can suffice to train neural networks for malignant leukocyte detection
Source: Sci Rep. 2021 Apr 12;11:7995. doi: 10.1038/s41598-021-86995-5 (PMC8042012; doi:10.1038/s41598-021-86995-5)
Supplement: Supplementary file 1 — Supplementary Table S1. [file 41598_2021_86995_MOESM1_ESM.xlsx]

## Sheet: Sheet1
Image number	Binary class	Multiclass class
1	1	8
2	1	8
3	1	8
4	1	8		BINARY
5	1	8		Class names	Class number
6	1	8		Lymphoblast	0
7	1	8		Benign	1
8	1	8
9	1	8
10	1	8		MULTICLASS
11	1	8		Class names	Class number
12	1	8		Basophil	0
13	1	8		Erythroblast (ortho)	1
14	1	8		Eosinophil	2
15	1	8		Lymphocyte (atypical)	3
16	1	8		Lymphocyte (typical)	4
17	1	8		Metamyelocyte	5
18	1	8		Monocyte	6
19	1	8		Neutrophil (segmented)	7
20	1	8		Lymphoblast	8
21	1	8		Thrombocyte	9
22	1	8
23	1	8
24	0	4
25	removed	removed
26	1	8
27	1	8
28	1	8
29	1	8
30	1	8
31	removed	removed
32	1	8
33	1	8
34	1	8
35	1	8
36	1	8
37	1	8
38	1	8
39	1	8
40	1	8
41	1	8
42	1	8
43	1	8
44	1	8
45	1	8
46	1	8
47	1	8
48	1	8
49	1	8
50	1	8
51	1	8
52	1	8
53	1	8
54	1	8
55	1	8
56	1	8
57	1	8
58	1	8
59	1	8
60	1	8
61	1	8
62	1	8
63	1	8
64	1	8
65	1	8
66	1	8
67	1	8
68	1	8
69	1	8
70	1	8
71	1	8
72	1	8
73	1	8
74	1	8
75	1	8
76	1	8
77	1	8
78	1	8
79	1	8
80	1	8
81	1	8
82	1	8
83	1	8
84	1	8
85	1	8
86	1	8
87	1	8
88	1	8
89	1	8
90	1	8
91	1	8
92	1	8
93	1	8
94	1	8
95	1	8
96	1	8
97	1	8
98	1	8
99	1	8
100	1	8
101	1	8
102	1	8
103	1	8
104	1	8
105	1	8
106	1	8
107	1	8
108	1	8
109	1	8
110	1	8
111	1	8
112	1	8
113	1	8
114	1	8
115	1	8
116	1	8
117	1	8
118	0	1
119	1	8
120	1	8
121	1	8
122	1	8
123	1	8
124	1	8
125	1	8
126	1	8
127	1	8
128	1	8
129	1	8
130	1	8
131	0	7
132	0	7
133	0	3
134	0	4
135	0	7
136	0	7
137	0	4
138	0	4
139	0	0
140	0	4
141	0	7
142	0	4
143	0	7
144	0	4
145	0	4
146	0	4
147	0	3
148	0	6
149	0	4
150	0	4
151	0	4
152	0	4
153	0	4
154	0	6
155	0	4
156	0	4
157	0	4
158	0	4
159	0	4
160	0	4
161	0	4
162	0	3
163	0	4
164	0	4
165	0	3
166	0	3
167	0	3
168	0	4
169	0	4
170	0	4
171	0	9
172	0	9
173	0	3
174	0	9
175	0	7
176	0	7
177	0	9
178	0	9
179	0	4
180	0	7
181	0	9
182	0	9
183	0	4
184	0	9
185	0	3
186	0	9
187	0	4
188	0	9
189	0	4
190	0	9
191	0	3
192	0	7
193	0	9
194	0	4
195	0	7
196	0	3
197	0	9
198	0	4
199	0	9
200	0	9
201	0	6
202	0	7
203	0	4
204	0	4
205	0	9
206	0	9
207	0	9
208	0	9
209	0	4
210	0	9
211	0	9
212	0	6
213	0	4
214	0	9
215	0	9
216	0	7
217	0	4
218	0	4
219	0	4
220	0	9
221	0	9
222	0	7
223	0	7
224	0	9
225	0	4
226	0	9
227	0	9
228	0	4
229	removed	removed
230	removed	removed
231	0	4
232	0	4
233	0	7
234	0	4
235	0	4
236	0	7
237	0	4
238	0	7
239	0	4
240	0	7
241	0	5
242	0	4
243	0	2
244	removed	removed
245	0	4
246	0	2
247	0	4
248	0	7
249	0	4
250	0	6
251	0	7
252	0	7
253	0	4
254	0	3
255	0	3
256	removed	removed
257	removed	removed
258	removed	removed
259	removed	removed
260	removed	removed
