# Supplementary material for: Tens of images can suffice to train neural networks for malignant leukocyte detection
Source: Sci Rep. 2021 Apr 12;11:7995. doi: 10.1038/s41598-021-86995-5 (PMC8042012; doi:10.1038/s41598-021-86995-5)
Supplement: Supplementary file 2 — Supplementary Table S2. [file 41598_2021_86995_MOESM2_ESM.xlsx]

## Sheet: Sheet1
BINARY CLASSIFICATION ALL
Fold\Training set size	10	20	30	40	50	60	70	80	90	100	150	200
1	0.599359	0.461538	0.509615	0.903846	0.891026	0.775641	0.967949	0.891026	1	0.942308	1	1
2	0.679487	0.653846	0.685897	0.762821	0.855769	0.923077	0.794872	0.948718	0.948718	0.948718	0.903846	0.942308
3	0.782051	1	0.99359	0.961538	1	1	1	1	1	1	1	1
4	0.929487	0.923077	0.878205	0.955128	0.852564	0.878205	0.980769	0.910256	0.955128	1	0.99359	0.987179
5	0.839744	0.862179	0.903846	0.964744	0.858974	0.884615	0.842949	0.955128	0.935897	0.980769	0.987179	0.974359
6	0.929487	0.948718	0.903846	0.839744	0.980769	0.987179	0.897436	1	1	1	0.916667	0.987179
7	0.820513	0.849359	0.878205	0.897436	0.897436	0.916667	0.932692	0.955128	0.951923	0.939103	0.948718	0.945513
8	0.769231	0.910256	0.923077	0.929487	0.923077	0.980769	0.884615	1	0.961538	0.974359	1	1
9	0.935897	0.820513	1	0.99359	0.987179	0.980769	0.980769	1	1	0.99359	1	0.955128
10	0.705128	0.99359	0.99359	0.891026	1	1	0.955128	0.916667	1	1	0.935897	0.955128
Mean	0.799038	0.842308	0.866987	0.909936	0.924679	0.932692	0.923718	0.957692	0.97532	0.977885	0.96859	0.974679
Standard deviation	0.109107	0.158632	0.147096	0.0649691	0.0587728	0.0685178	0.063794	0.0395362	0.0254016	0.0241747	0.0364258	0.0221339
BINARY CLASSIFICATION AML
Fold\Training set size	10	20	30	40	50	60	70	80	90	100	200
1	0.727567	0.824011	0.860022	0.843433	0.949261	0.920972	0.939461	0.939567	0.947894	0.946261	0.944783
2	0.7638	0.835122	0.894506	0.850956	0.911156	0.941028	0.900883	0.948428	0.943128	0.932133	0.945128
3	0.749589	0.827417	0.825856	0.841189	0.841739	0.886456	0.904656	0.896211	0.9035	0.898567	0.924667
4	0.822589	0.778111	0.871328	0.870633	0.939294	0.930778	0.916017	0.880306	0.9135	0.927633	0.922
5	0.821089	0.914444	0.875439	0.943506	0.918444	0.942067	0.926878	0.961644	0.95495	0.93145	0.964317
6	0.852167	0.896694	0.856439	0.867089	0.892922	0.903078	0.926889	0.945033	0.935472	0.885422	0.924828
7	0.838233	0.840883	0.84225	0.912694	0.902122	0.863283	0.88645	0.948917	0.912828	0.919372	0.9013
8	0.84655	0.854356	0.857711	0.865067	0.94505	0.922061	0.922461	0.936706	0.946561	0.946294	0.953867
9	0.856172	0.894911	0.936556	0.871811	0.935333	0.926467	0.889778	0.901089	0.939789	0.901922	0.941033
10	0.843072	0.847722	0.871006	0.781944	0.821189	0.868372	0.901789	0.890789	0.955133	0.950306	0.924128
Mean	0.812083	0.851367	0.869111	0.864832	0.905651	0.910456	0.911526	0.924869	0.935276	0.923936	0.934605
Standard deviation	0.0446698	0.0387476	0.0286495	0.0408017	0.0412965	0.027341	0.0165797	0.0278972	0.0177139	0.0211266	0.0175548
MULTICLASS CLASSIFICATION
Fold\Training set size	200
1	0.732313
2	0.701333
3	0.707733
4	0.785507
5	0.717524
6	0.834903
7	0.95903
8	0.941645
9	0.865385
10	0.893519
Mean	0.813889
Standard deviation	0.0935446
